# Supplementary material for: Tailored protein encapsulation into a DNA host using geometrically organized supramolecular interactions
Source: Nat Commun. 2017 Feb 16;8:14472. doi: 10.1038/ncomms14472 (PMC5316895; doi:10.1038/ncomms14472)
Supplement: Supplementary Data 1 — Supplementary dataset one. [file ncomms14472-s2.xls]

## Sheet: core 6p
Position	Oligoname	Sequence ( 5´- 3 ´)
A1	I B-23,31	CCCTTATAAAGCCGGCGAACGTGGCGAGAAAG	plate 1
B1	I B-23,63	GGTTGAGTAAGGGAGCCCCCGATTTAGAGCTT
C1	I B-23,95	CCACTATTGAGGTGCCGTAAAGCACTAAATCG
D1	I B-23,127	AGGGCGAAGAACCATCACCCAAATCAAGTTTT
E1	I B-43,31	CTGGGGTGGGTTTGCCCCAGCAGGGGCAAAAT
F1	I B-43,63	TAATTGCGCCCTGAGAGAGTTGCACGAGATAG
G1	I B-43,95	TCGGGAAACGGGCAACAGCTGATTACAAGAGT
H1	I B-43,127	AATCGGCCCGCCAGGGTGGTTTTTAACGTCAA
A2	I B-63,31	CGCAACTGTGTTATCCGCTCACAATGTAAAGC
B2	I B-63,63	CTCTTCGCAATCATGGTCATAGCTACTCACAT
C2	I B-63,95	GATGTGCTAGAGGATCCCCGGGTACTTTCCAG
D2	I B-63,127	CCAGGGTTGTGCCAAGCTTGCATGCATTAATG
E2	I B-83,31	ATAGGAACCCGGCACCGCTTCTGGTCAGGCTG
F2	I B-83,63	GCCTTCCTGGCCTCAGGAAGATCGGTGCGGGC
G2	I B-83,95	ATGTGAGCATCTGCCAGTTTGAGGGAAAGGGG
H2	I B-83,127	GTGGGAACCGTTGGTGTAGATGGGGGGTAACG
A3	I G-13,150	TTCGATGGCCCACTACGTAAACCGTCTATCAGGGTTTTTCGGTTTGC
B3	I G-17,14	GAAGGGAATTTTTTGGTGGTTCCGAAATCCGAAAATC
C3	I G-17,46	GACGGGGAAATCAAAAGAATAGCCGCAAGCGG
D3	I G-17,78	GAACCCTAGTTGTTCCAGTTTGGAGCCCTTCA
E3	I G-17,110	TTGGGGTCAAAGAACGTGGACTCCCTTTTCAC
F3	I G-37,14	CTGTTTGATTTTTAGCCGGAAGCATAAAGTTCCACAC
G3	I G-37,46	TCCACGCTCCTAATGAGTGAGCTAGTTTCCTG
H3	I G-37,78	CCGCCTGGTTGCGCTCACTGCCCGCCGAGCTC
A4	I G-37,110	CAGTGAGACCTGTCGTGCCAGCTGCCTGCAGG
B4	I G-37,142	GTATTGGGAACGCGCGGGGAGAGGTTTTTTGTAAAAC
C4	I G-57,14	AACATACGTTTTTAAGCGCCATTCGCCATTGCCGGAA
D4	I G-57,46	TGTGAAATTTGGGAAGGGCGATCGCACTCCAG
E4	I G-57,78	GAATTCGTTATTACGCCAGCTGGCGGACGACG
F4	I G-57,110	TCGACTCTGCAAGGCGATTAAGTTCGCATCGT
G4	I G-57,142	GACGGCCATTCCCAGTCACGACGTTTTTTGTAATGGG
H4	I G-77,14	ACCAGGCATTTTTTTAAATCAGCTCATTTTTTAACCA
A5	I G-77,46	CCAGCTTTGCCATCAAAAATAATTCGCGTCTG
B5	I G-77,78	ACAGTATCGTAGCCAGCTTTCATCAACATTAA
C5	I G-77,110	AACCGTGCGAGTAACAACCCGTCGGATTCTCC
D5	I G-77,142	ATAGGTCAAAACGGCGGATTGACCTT
E5	II B-23,31	ATCAATATAATATTTTGTTAAAATTCGCATTA
F5	II B-23,63	AATTAATGTTGTATAAGCAAATATTTAAATTG
G5	II B-23,95	AGATCTACTGATAATCAGAAAAGCCCCAAAAA
H5	II B-23,127	GAGTCTGGAAAACTAGCATGTCAATCATATGT
A6	II B-43,31	AGCTGAAATAATGTGTAGGTAAAGAAATCACC
B6	II B-43,63	TAGTAGCAAACCCTCATATATTTTAGCTGATA
C6	II B-43,95	CAAGGCAACTTTATTTCAACGCAATTTTTGAG
D6	II B-43,127	AGCCTCAGTTATGACCCTGTAATATTGCCTGA
E6	II B-63,31	AAAGCGAAGATACATTTCGCAAATGGGGCGCG
F6	II B-63,63	GGTCAGGATCTGCGAACGAGTAGAACTAATAG
G6	II B-63,95	TTTTGATAAGTTTCATTCCATATACATACAGG
H6	II B-63,127	AGAGCTTATTTAAATATGCAACTAAGCAATAA
A7	II B-83,31	CAGACGACAAAAGATTAAGAGGAACGAGCTTC
B7	Ii B-83,63	CTTTTGCATATTATAGTCAGAAGCCTCCAACA
C7	II B-83,95	ATAGTAAACCATAAATCAAAAATCATTGCTCC
D7	II B-83,127	TACTGCGGAATGCTTTAAACAGTTGATGGCTT
E7	II G-13,150	TTGATGAACGGTAATCGTAGCAAACAAGAGAATCTTTTTGGTTGTAC
F7	II G-17,14	AATTTTTGTTTTTAAGGCCGGAGACAGTCATTCAAAA
G7	II G-17,46	TAAACGTTGATATTCAACCGTTCTAAATGCAA
H7	II G-17,78	CAGGAAGACCGGAGAGGGTAGCTAGGATAAAA
A8	II G-17,110	ACCCCGGTAAAGGCTATCAGGTCACTTTTGCG
B8	II G-37,14	GGGTGAGATTTTTAGCTATATTTTCATTTGGTCAATA
C8	II G-37,46	TGCCTGAGAGGTGGCATCAATTCTTTTAGTTT
D8	II G-37,78	ATTTTTAGTTAACATCCAATAAATACAGTTGA
E8	II G-37,110	GGAGAAGCAGAATTAGCAAAATTAAAGTACGG
F8	II G-37,142	CAAAAACAAGCATAAAGCTAAATCTTTTTCTGTAGCT
G8	II G-57,14	ACCTGTTTTTTTTATATCGCGTTTTAATTGCCCGAAA
H8	II G-57,46	GACCATTACCAGACCGGAAGCAAAAAAGCGGA
A9	II G-57,78	TTCCCAATTTAGAGAGTACCTTTAAGGTCTTT
B9	II G-57,110	TGTCTGGAAGAGGTCATTTTTGCGCAGAAAAC
C9	II G-57,142	CAACATGTATTGCTGAATATAATGTTTTTCATTGAAT
D9	II G-77,14	GACTTCAATTTTTAACACTATCATAACCCTCGTTTAC
E9	II G-77,46	TTGCATCAGATAAAAACCAAAATAGCGAGAGG
F9	II G-77,78	ACCCTGACAAAGAAGTTTTGCCAGAGGGGGTA
G9	II G-77,110	GAGAATGAATGTTTAGACTGGATAGCGTCCAA
H9	II G-77,142	CCCCCTCAAATCGTCATAAATATTTT
A10	III B-23,31	CAACGTAACGCCAAAAGGAATTACGAGGCATA
B10	III B-23,63	GGCTTGCCGAATACCACATTCAACTAATGCAG
C10	III B-23,95	AGTAAATTACAGGTAGAAAGATTCATCAGTTG
D10	III B-23,127	CTTTAATCTTAATAAAACGAACTAACGGAACA
E10	III B-23,159	TAAGAACTACCAGTCAGGACGTTGGGAAGAAA
F10	III B-43,31	TAAAATACTGGCTGACCTTCATCAACCCAAAT
G10	III B-43,63	CCTAAAACAGATGAACGGTGTACAGTGAATAA
H10	III B-43,95	AACACTCAGGGAACCGAACTGACCGAACGAGT
A11	III B-43,127	AAGCGCGAAGCCGGAACGAGGCGCAATTTCAA
B11	III B-43,159	TCATCGCCTGTCGAAATCCGCGACTGCGATTT
C11	III B-63,31	CTAAAGGACTACAGAGGCTTTGAGTAAACGGG
D11	III B-63,63	TTGAAAATGAAAGACAGCATCGGAGGCACCAA
E11	III B-63,95	AGCCTTTAGCCGCTTTTGCGGGATTACACTAA
F11	III B-63,127	TTCGAGGTATTCGGTCGCTGAGGCATTATACC
G11	III B-63,159	GATAGTTGGACAACAACCATCGCCGATTTGTA
H11	III B-83,31	TATAAGTAGGATTTTGCTAAACAAAGGAACAA
A12	III B-83,63	TACTCAGGTTCCAGACGTTAGTAATTTTCACG
B12	III B-83,95	ACCGCCACAGTTAGCGTAACGATCCCAAAAGG
C12	III B-83,127	CACCACCCAACGCCTGTAGCATTCAGCTTGCT
D12	III B-83,159	ATAGGAACTAACACTGAGTTTCGTTTGATACC
E12	III G-17,14	GTAAGAGCTTTTTGAACCGGATATTCATTAGAGTAAT
F12	III G-17,46	ATACATAACAAAGCTGCTCATTCAGACCAGGC
G12	III G-17,78	AGATTTAGCTGACGAGAAACACCAAACTTTGA
H12	III G-17,110	ACATTATTGGGCTTGAGATGGTTTAGACGGTC
A1	III G-17,142	AATCTACGATTGTGAATTACCTTACTGCTCCA	plate 2
B1	III G-17,171	TTATTATGGCTCTT
C1	III G-37,14	CTTGACAATTTTTATGAGGAAGTTTCCATGACTAAAG
D1	III G-37,46	GCATAGGCGTAATGCCACTACGAAACGAGGGT
E1	III G-37,78	AAGAGGACGAAAGAGGCAAAAGAACGTCACCC
F1	III G-37,110	AATCATAATCTTTGACCCCCAGCGTTGCAGGG
G1	III G-37,142	TGTTACTTAACAAAGTACAACGGACACGCATA
H1	III G-37,171	TTAATTGTGATATT
A2	III G-57,14	ACTTTTTCTTTTTCGGAGTGAGAATAGAACTTTCAAC
B2	III G-57,46	AGCAACGGATTGCGAATAATAATTATGAATTT
C2	III G-57,78	TCAGCAGCCTCCAAAAAAAAGGCTTAAAGTTT
D2	III G-57,110	AGTTAAAGATTGTATCGGTTTATCCACAGACA
E2	III G-57,142	ACCGATATGAATTTCTTAAACAGCCACCAGTA
F2	III G-57,171	TTACAATCGCCGTT
G2	III G-77,14	AGTTTCAGTTTTTGATAAGTGCCGTCGAGAGGGTTGA
H2	III G-77,46	TCTGTATGTAGCCCGGAATAGGTGTATCACCG
A3	III G-77,78	TGTCGTCTAGGTTTAGTACCGCCACCCTCAGA
B3	III G-77,110	GCCCTCATCCTCAGAACCGCCACCCTCAGAGC
C3	III G-77,142	CAAACTACTCATTTTCAGGGATAGCAAGCCCA
D3	III G-77,171	TTTACCGCCATGTT
E3	IV B-23,31	ATAAATCCAGGATTAGCGGGGTTTTGCTCAGT
F3	IV B-23,63	CAGTCTCTTTAAGAGGCTGAGACTCCTCAAGA
G3	IV B-23,95	ATACATGGTTCGGAACCTATTATTCTGAAACA
H3	IV B-23,127	GGTAATAAGCCCGTATAAACAGTTAATGCCCC
A4	IV B-43,31	AATCAGTAAGCATTGACAGGAGGTACAAACAA
B4	IV B-43,63	GCGTCAGACCGCCACCAGAACCACGGAAAGCG
C4	IV B-43,95	TTCGGTCAAACCGCCACCCTCAGATAAGCGTC
D4	IV B-43,127	TCTTTTCAGGAACCGCCTCCCTCAAGTGTACT
E4	IV B-63,31	TAAAGGTGATTACCATTAGCAAGGAGCACCGT
F4	IV B-63,63	ACACCACGGAATTAGAGCCAGCAATGCCTTTA
G4	IV B-63,95	AATAGAAAAATTATCACCGTCACCTCGGCATT
H4	IV B-63,127	AGACAAAATAAATATTGACGGAAAGTTTGCCA
A5	IV B-83,31	GACGGGAGGCATGATTAAGACTCCTACATACA
B5	IV B-83,63	GTCAGAGGACGCAATAATAACGGAACGCAAAG
C5	IV B-83,95	GATAACCCCCGAACAAAGTTACCATCACAATC
D5	IV B-83,127	ATAAGAGCCGAAGCCCTTTTTAAGAGCGCCAA
E5	IV G-13,150	TTTGCCTTGAGTAACAGTGTTTTAACGGGGTCAGTTTTTAACCAGAG
F5	IV G-17,14	ACCAGGCGTTTTTATTGGCCTTGATATTCTGAGGCAG
G5	IV G-17,46	GAAGGATTTCATTAAAGCCAGAATCACCAGAG
H5	IV G-17,78	TGAAAGTAGAATTTACCGTTCCAGGCCACCAC
A6	IV G-17,110	CTGCCTATCTTTTGATGATACAGGGAGCCGCC
B6	IV G-37,14	GTCAGACGTTTTTTGAAACCATCGATAGCCCGGAAAC
C6	IV G-37,46	CCGCCGCCGCGACAGAATCAAGTTAATCACCA
D6	IV G-37,78	CCTCAGAGCTGTAGCGCGTTTTCAGACTTGAG
E6	IV G-37,110	ACCCTCAGTAGCCCCCTTATTAGCTTATTCAT
F6	IV G-37,142	CCACCACCTAATCAAAATCACCGGTTTTTATTGAGGG
G6	IV G-57,14	GTCACCAATTTTTTAGCAAACGTAGAAAATTATTACG
H6	IV G-57,46	GTAGCACCGCAACATATAAAAGAAATACCCAA
A7	IV G-57,78	CCATTTGGGAATAAGTTTATTTTGGAAGGAAA
B7	IV G-57,110	TAAAGGTGATTCATATGGTTTACCAAAAGTAA
C7	IV G-57,142	AGGGAAGGGGGCGACATTCAACCGTTTTTGCAATAGC
D7	IV G-77,14	CAGTATGTTTTTTACATAAAAACAGGGAAGCGCATTA
E7	IV G-77,46	AAGAACTGAATTAACTGAACACCCTGAACAAA
F7	IV G-77,78	CCGAGGAAGTAATTGAGCGCTAATATCAGAGA
G7	IV G-77,110	GCAGATAGACAAGAATTGAGTTAAGCCCAATA
H7	IV G-77,142	TATCTTACAAGAAACAATGAAATATT
A8	V B-23,31	GCTTATCCAAATGAAAATAGCAGCCTTTACAG
B8	V B-23,63	TTAGCGAACAAATAAGAAACGATTTTTTGTTT
C8	V B-23,95	AAGCCTTACAAAATAAACAGCCATATTATTTA
D8	V B-23,127	ACCCAGCTGAGCGTCTTTCCAGAGCCTAATTT
E8	V B-43,31	CGACAAAAATTTTCATCGTAGGAATATAGAAG
F8	V B-43,63	CGACAATACCGCACTCATCGAGAAGAGGCGTT
G8	V B-43,95	ACGCGCCTTATCATTCCAAGAACGAGGTTTTG
H8	V B-43,127	GAACAAGATAGAAACCAATCAATATATTTTGC
A9	V B-63,31	CGCGAGAAAACATGTAATTTAGGCTAAAGTAC
B9	V B-63,63	AATTTCATCTTAATTGAGAATCGCCCAGACGA
C9	V B-63,95	GAAATACCTACCAGTATAAAGCCAAATGCAGA
D9	V B-63,127	AATAAGAACTGTTTAGTATCATATTAAGTCCT
E9	V B-83,31	ATTAATTATTGGGTTATATAACTAACAAAGAA
F9	V B-83,63	CCTTTTTTTGAGAGACTACCTTTTTTTTAGTT
G9	V B-83,95	ATATGTGAAGTCAATAGTGAATTTAATGGTTT
H9	V B-83,127	CGTCGCTAATAGCGATAGCTTAGAAGGCGTTA
A10	V G-13,150	TTTCTTACCAACGCTAACACAATTTTATCCTGAATTTTTCTAATTTA
B10	V G-17,14	AGAGAATATTTTTTAGCAAGCAAATCAGATCATTACC
C10	V G-17,46	AACGTCAAGGTATTCTAAGAACGCCAAGCAAG
D10	V G-17,78	TCCCAATCCCTCCCGACTTGCGGGGGTATTAA
E10	V G-17,110	GCCAGTTAAATCAAGATTAGTTGCATCGGCTG
F10	V G-37,14	GCGCCCAATTTTTCAGTAATAAGAGAATAAGAGGCAT
G10	V G-37,46	CCGTTTTTGGTAAAGTAATTCTGTCATATTTA
H10	V G-37,78	ACCAAGTAAACAACATGTTCAGCTACGCTCAA
A11	V G-37,110	TCTTTCCTGTTTATCAACAATAGAGCGTTATA
B11	V G-37,142	CGAGCATGAAAATAATATCCCATCTTTTTAATTACTA
C11	V G-57,14	TTTCGAGCTTTTTCAAATCCAATCGCAAGTATGTAAA
D11	V G-57,46	ACAACGCCAACTTTTTCAAATATATAACCTCC
E11	V G-57,78	CAGTAGGGCTTCTGACCTAAATTTATCAAAAT
F11	V G-57,110	CAAATTCTGACCGTGTGATAAATATTAAGACG
G11	V G-57,142	GAAAAAGCTAAACACCGGAATCATTTTTTTAGAATCC
H11	V G-77,14	TGCTGATGTTTTTTGAAACAAACATCAAGAAAACAAA
A12	V G-77,46	GGCTTAGGCATTTAACAATTTCATTTGAATTA
B12	V G-77,78	CATAGGTCAATGGAAACAGTACATAAATCAAT
C12	V G-77,110	CTGAGAAGGTGAATAACCTTGCTTCTGTAAAT
D12	V G-77,142	TTGAAAACTTAATTAATTTTCCCTTT
E12	VI B-23,31	AGCGGAATTTCATTTCAATTACCTGAGCAAAA
F12	VI B-23,63	ATGATGGCACCAAGTTACAAAATCGCGCAGAG
G12	VI B-23,95	TTTGGATTAACAATAACGGATTCGCCTGATTG
H12	VI B-23,127	AGAACCTATATACAGTAACAGTACCTTTTACA
A1	VI B-23,159	AAACAGAATGCGTAGATTTTCAGGTTTAACGT	plate 3
B1	VI B-43,31	GCCTGCAAATTTTAAAAGTTTGAGCCAGAAGG
C1	VI B-43,63	CAAATGAACTCGTATTAAATCCTTATTATCAG
D1	VI B-43,95	ACCTCAAAAGAAGTATTAGACTTTCCTGATTG
E1	VI B-43,127	GTCAGTTGGAGCCGTCAATAGATAGAAGGGTT
F1	VI B-43,159	GAGGAAGGTATCTTTAGGAGCACTTGCACGTA
G1	VI B-63,31	GGTAATATCCGAACGAACCACCAGTTAACACC
H1	VI B-63,63	TTGCAACACTGATAGCCCTAAAACGCCAGCAG
A2	VI B-63,95	ACATTTTGTTTTGAATGGCTATTACTTGCTGA
B2	VI B-63,127	ATTTACATGAAAGCGTAAGAATACAATATCTG
C2	VI B-63,159	CAGTAATATCTGGCCAACAGAGATAAGGAATT
D2	VI B-83,31	GCGCTGGCTGATTAGTAATAACATGCCTTGCT
E2	VI B-83,63	AACCACCACACGCAAATTAACCGTGCCAGCCA
F2	VI B-83,95	TACAGGGCAGTGAGGCCACCGAGTAAATACCT
G2	VI B-83,127	CACGTATAACGCCAGAATCCTGAGAATGGATT
H2	VI B-83,159	AGCGGGAGGGCCGATTAAAGGGATCACACGAC
A3	VI G-17,14	GAAGATGATTTTTCGGAACAAAGAAACCATAACATTA
B3	VI G-17,46	GCGAATTATATCATCATATTCCTGTGCCCGAA
C3	VI G-17,78	CTTTGAATAATTCATCAATATAATACAAACAA
D3	VI G-17,110	TCGGGAGAATACTTCTGAATAATGATACATTT
E3	VI G-17,142	CAGATGAACCATATCAAAATTATTAACAACTA
F3	VI G-17,171	TTGAAATATAAATT
G3	VI G-37,14	TCATTTTGTTTTTGGTGAGGCGGTCAGTACAGAAGAT
H3	VI G-37,46	CGTTATTACAGTGCCACGCTGAGAATCGCCAT
A4	VI G-37,78	TTCGACAAAAATCTAAAGCATCACGTCTTTAA
B4	VI G-37,110	GAGGATTTTATCAAACCCTCAATCGTGGCACA
C4	VI G-37,142	ATAGATTAGCAAATCAACAGTTGAAGAACCCT
D4	VI G-37,171	TTTAAAATTATCTT
E4	VI G-57,14	AAAACAGATTTTTAGAACTCAAACTATCGCACTTGCC
F4	VI G-57,46	TAAAAATACCAGAACAATATTACCTGTAGCAA
G4	VI G-57,78	TGCGCGAAGGAAAAACGCTCATGGAAAAGAGT
H4	VI G-57,110	GACAATATACGCTCAATCGTCTGAAAGTGTTT
A5	VI G-57,142	TCTGACCTTGGCAGATTCACCAGTTTTAGACA
B5	VI G-57,171	TTGACATAAAGGTT
C5	VI G-77,14	TGAGTAGATTTTTAAAGCGAAAGGAGCGGGCGCTAGG
D5	VI G-77,46	TACTTCTTAAGTGTAGCGGTCACGCTGCGCGT
E5	VI G-77,78	CTGTCCATCACCCGCCGCGCTTAATGCGCCGC
F5	VI G-77,110	TTATAATCGCGTACTATGGTTGCTTTGACGAG
G5	VI G-77,142	GGAACGGTACGTGCTTTCCTCGTTAGAATCAG
H5	VI G-77,171	TTCAGGACTAAATT

## Sheet: connections 180°
Position	Oligoname	Sequence ( 5´- 3 ´)	to be replaced
96wp4_A1	I/II_G-77,14	ACCAGGCATTTTTTTAAATCAGCTCATTTTTTCGCATTA	96wp1_H4	face I/II
96wp4_B1	I/II G-77,46	CCAGCTTTGCCATCAAAAATAATTTTTTAAATTG	96wp1_A5
96wp4_C1	I/II G-77,78	ACAGTATCGTAGCCAGCTTTCATCTTCCCAAAAA	96wp1_B5
96wp4_D1	I/II G-77,110	AACCGTGCGAGTAACAACCCGTCGTTTCATATGT	96wp1_C5
96wp4_E1	I/II G-77,142	ATAGGTCAAAACGGCGGATTGACCTTGATGAACG	96wp1_D5
96wp4_F1	II G-17,142	GTAATCGTAGCAAACAAGAGAATCTTTTTGGTTGTAC	96wp1_E7
96wp4_G1	II/I B-23,31	ATCAATATAATATTTTGTTAAAATTTTTTAACCA	96wp1_E5
96wp4_H1	II/I B-23,63	AATTAATGTTGTATAAGCAAATATTTCGCGTCTG	96wp1_F5
96wp4_A2	II/I B-23,95	AGATCTACTGATAATCAGAAAAGCTTAACATTAA	96wp1_G5
96wp4_B2	II/I B-23,127	GAGTCTGGAAAACTAGCATGTCAATTGATTCTCC	96wp1_H5
96wp4_C2	II/III G-77,14	GACTTCAATTTTTAACACTATCATAACCCTTGAGGCATA	96wp1_D9	face II/III
96wp4_D2	II/III G-77,46	TTGCATCAGATAAAAACCAAAATATTTAATGCAG	96wp1_E9
96wp4_E2	II/III G-77,78	ACCCTGACAAAGAAGTTTTGCCAGTTATCAGTTG	96wp1_F9
96wp4_F2	II/III G-77,11	GAGAATGAATGTTTAGACTGGATATTACGGAACA	96wp1_G9
96wp4_G2	II/III G-77,142	CCCCCTCAAATCGTCATAAATATTTTGGAAGAAA	96wp1_H9
96wp4_H2	III/II B-23,31	CAACGTAACGCCAAAAGGAATTACTTTCGTTTAC	96wp1_A10
96wp4_A3	III/II B-23,63	GGCTTGCCGAATACCACATTCAACTTGCGAGAGG	96wp1_B10
96wp4_B3	III/II B-23,95	AGTAAATTACAGGTAGAAAGATTCTTAGGGGGTA	96wp1_C10
96wp4_C3	III/II B-23,127	CTTTAATCTTAATAAAACGAACTATTGCGTCCAA	96wp1_D10
96wp4_D3	III B-23,159s	TAAGAACTACCAGTCAGGACGTTG	96wp1_E10
96wp4_E3	III/IV G-77,14	AGTTTCAGTTTTTGATAAGTGCCGTCGAGTTTGCTCAGT	96wp2_G2	face III/IV
96wp4_F3	III/IV G-77,46	TCTGTATGTAGCCCGGAATAGGTGTTCCTCAAGA	96wp2_H2
96wp4_G3	III/IV G-77,78	TGTCGTCTAGGTTTAGTACCGCCATTCTGAAACA	96wp2_A3
96wp4_H3	III/IV G-77,110	GCCCTCATCCTCAGAACCGCCACCTTAATGCCCC	96wp2_B3
96wp4_A4	III/IV G-77,142	CAAACTACTCATTTTCAGGGATAGTTTGCCTTGA	96wp2_C3
96wp4_B4	III B-83,150	CAAGCCCAATAGGAACTAACACTGAGTTTCGTTTGATACC	96wp1_D12
96wp4_C4	IV/III B-23,31	ATAAATCCAGGATTAGCGGGGTTTTTAGGGTTGA	96wp2_E3
96wp4_D4	IV/III B-23,63	CAGTCTCTTTAAGAGGCTGAGACTTTTATCACCG	96wp2_F3
96wp4_E4	IV/III B-23,95	ATACATGGTTCGGAACCTATTATTTTCCCTCAGA	96wp2_G3
96wp4_F4	IV/III B-23,127	GGTAATAAGCCCGTATAAACAGTTTTCTCAGAGC	96wp2_H3
96wp4_G4	IV G-17,142	GTAACAGTGTTTTAACGGGGTCAGTTTTTAACCAGAG	96wp2_E5
96wp4_H4	IV/V G-77,14	CAGTATGTTTTTTACATAAAAACAGGGAATTCTTTACAG	96wp2_D7	face IV/V
96wp4_A5	IV/V G-77,46	AAGAACTGAATTAACTGAACACCCTTTTTTGTTT	96wp2_E7
96wp4_B5	IV/V G-77,78	CCGAGGAAGTAATTGAGCGCTAATTTATTATTTA	96wp2_F7
96wp4_C5	IV/V G-77,110	GCAGATAGACAAGAATTGAGTTAATTCCTAATTT	96wp2_G7
96wp4_D5	IV/V G-77,142	TATCTTACAAGAAACAATGAAATATTTCTTACCA	96wp2_H7
96wp4_E5	V/IV B-23,31	GCTTATCCAAATGAAAATAGCAGCTTGCGCATTA	96wp2_A8
96wp4_F5	V/IV B-23,63	TTAGCGAACAAATAAGAAACGATTTTTGAACAAA	96wp2_B8
96wp4_G5	V/IV B-23,95	AAGCCTTACAAAATAAACAGCCATTTATCAGAGA	96wp2_C8
96wp4_H5	V/IV B-23,127	ACCCAGCTGAGCGTCTTTCCAGAGTTGCCCAATA	96wp2_D8
96wp4_A6	V G-17,142	ACGCTAACACAATTTTATCCTGAATTTTTCTAATTTA	96wp2_A10
96wp4_B6	V/VI G-77,14	TGCTGATGTTTTTTGAAACAAACATCAAGTTGAGCAAAA	96wp2_H11	face V/VI
96wp4_C6	V/VI G-77,46	GGCTTAGGCATTTAACAATTTCATTTGCGCAGAG	96wp2_A12
96wp4_D6	V/VI G-77,78	CATAGGTCAATGGAAACAGTACATTTCCTGATTG	96wp2_B12
96wp4_E6	V/VI G-77,110	CTGAGAAGGTGAATAACCTTGCTTTTCTTTTACA	96wp2_C12
96wp4_F6	V/VI G-77,142	TTGAAAACTTAATTAATTTTCCCTTTTTTAACGT	96wp2_D12
96wp4_G6	VI/V B-23,31	AGCGGAATTTCATTTCAATTACCTTTAAAACAAA	96wp2_E12
96wp4_H6	VI/V B-23,63	ATGATGGCACCAAGTTACAAAATCTTTTGAATTA	96wp2_F12
96wp4_A7	VI/V B-23,95	TTTGGATTAACAATAACGGATTCGTTAAATCAAT	96wp2_G12
96wp4_B7	VI/V B-23,127	AGAACCTATATACAGTAACAGTACTTCTGTAAAT	96wp2_H12
96wp4_C7	VI B-23,159s	AAACAGAATGCGTAGATTTTCAGG	96wp3_A1
96wp4_D7	VI/I G-77,14	TGAGTAGATTTTTAAAGCGAAAGGAGCGGTTCGAGAAAG	96wp3_C5	face VI/I
96wp4_E7	VI/I G-77,46	TACTTCTTAAGTGTAGCGGTCACGTTTAGAGCTT	96wp3_D5
96wp4_F7	VI/I G-77,78	CTGTCCATCACCCGCCGCGCTTAATTCTAAATCG	96wp3_E5
96wp4_G7	VI/I G-77,110	TTATAATCGCGTACTATGGTTGCTTTCAAGTTTT	96wp3_F5
96wp4_H7	VI/I G-77,142	GGAACGGTACGTGCTTTCCTCGTTTTCGATGGCC	96wp3_G5
96wp4_A8	VI B-83,150	AGAATCAGAGCGGGAGGGCCGATTAAAGGGATCACACGAC	96wp3_H2
96wp4_B8	I/VI B-23,31	CCCTTATAAAGCCGGCGAACGTGGTTGCGCTAGG	96wp1_A1
96wp4_C8	I/VI B-23,63	GGTTGAGTAAGGGAGCCCCCGATTTTCTGCGCGT	96wp1_B1
96wp4_D8	I/VI B-23,95	CCACTATTGAGGTGCCGTAAAGCATTTGCGCCGC	96wp1_C1
96wp4_E8	I/VI B-23,127	AGGGCGAAGAACCATCACCCAAATTTTTGACGAG	96wp1_D1
96wp4_F8	I G-17,142	CACTACGTAAACCGTCTATCAGGGTTTTTCGGTTTGC	96wp1_A3

## Sheet: connections 120°
Position	Oligoname	Sequence ( 5´- 3 ´)	to be replaced
A1	I/II_G-120(1)	ACCAGGCATTTTTTTAAATCAGCTCATTTTATTCGCATTA	wp1-H4
B1	I/II_G-120(2)	CCAGCTTTGCCATCAAAAATAATTCATTTAAATTG	wp1-A5
C1	I/II_G-120(3)	ACAGTATCGTAGCCAGCTTTCATCAGCCCCAAAAA	wp1-B5
D1	I/II_G-120(4)	AACCGTGCGAGTAACAACCCGTCGGAATCATATGT	wp1-C5
E1	I/II_G-120(5)	ATAGGTCAAAACGGCGGATTGACCTTTGATGAACG	wp1-D5
F1	II/I B-120(1)	ATCAATATAATATTTTGTTAAATTAACCA	wp1-E5
G1	II/I B-120(2)	AATTAATGTTGTATAAGCAAATGCGTCTG	wp1-F5
H1	II/I B-120(3)	AGATCTACTGATAATCAGAAAAACATTAA	wp1-G5
A2	II/I B-120(4)	GAGTCTGGAAAACTAGCATGTCATTCTCC	wp1-H5
B2	II/I B-120(5)	GTAATCGTAGCAAACAAGAGAATCTTTTTGGTTGTAC	wp1-E7
C2	II/III_G-120(1)	GACTTCAATTTTTAACACTATCATAACCCTACGAGGCATA	wp1-D9
D2	II/III_G-120(2)	TTGCATCAGATAAAAACCAAAATAGACTAATGCAG	wp1-E9
E2	II/III_G-120(3)	ACCCTGACAAAGAAGTTTTGCCAGATCATCAGTTG	wp1-F9
F2	II/III_G-120(4)	GAGAATGAATGTTTAGACTGGATAGTAACGGAACA	wp1-G9
G2	II/III_G-120(5)	CCCCCTCAAATCGTCATAAATATTTTGGGAAGAAA	wp1-H9
H2	III/II B-120(1)	CAACGTAACGCCAAAAGGAATTCGTTTAC	wp1-A10
A3	III/II B-120(2)	GGCTTGCCGAATACCACATTCACGAGAGG	wp1-B10
B3	III/II B-120(3)	AGTAAATTACAGGTAGAAAGATGGGGGTA	wp1-C10
C3	III/II B-120(4)	CTTTAATCTTAATAAAACGAACCGTCCAA	wp1-D10
D3	III/II B-120(5)	TAAGAACTACCAGTCAGGACGT	wp1-E10
E3	III/IV_G-120(1)	AGTTTCAGTTTTTGATAAGTGCCGTCGAGATTTGCTCAGT	wp2-G2
F3	III/IV_G-120(2)	TCTGTATGTAGCCCGGAATAGGTGTCTCCTCAAGA	wp2-H2
G3	III/IV_G-120(3)	TGTCGTCTAGGTTTAGTACCGCCACTTCTGAAACA	wp2-A3
H3	III/IV_G-120(4)	GCCCTCATCCTCAGAACCGCCACCCTTAATGCCCC	wp2-B3
A4	III/IV_G-120(5)	CAAACTACTCATTTTCAGGGATAGCTTTGCCTTGA	wp2-C3
B4	III/IV_G-120(6)	AAGCCCAATAGGAACTAACACTGAGTTTCGTTTGATACC	wp1-D12
C4	IV/III B-120(1)	ATAAATCCAGGATTAGCGGGGTGGGTTGA	wp2-E3
D4	IV/III B-120(2)	CAGTCTCTTTAAGAGGCTGAGAATCACCG	wp2-F3
E4	IV/III B-120(3)	ATACATGGTTCGGAACCTATTACCTCAGA	wp2-G3
F4	IV/III B-120(4)	GGTAATAAGCCCGTATAAACAGTCAGAGC	wp2-H3
G4	IV/III B-120(5)	GTAACAGTGTTTTAACGGGGTCAGTTTTTAACCAGAG	wp2-E5
H4	IV/V_G-120(1)	CAGTATGTTTTTTACATAAAAACAGGGAAGGCCTTTACAG	wp2-D7
A5	IV/V_G-120(2)	AAGAACTGAATTAACTGAACACCCTTTTTTTGTTT	wp2-E7
B5	IV/V_G-120(3)	CCGAGGAAGTAATTGAGCGCTAATAATATTATTTA	wp2-F7
C5	IV/V_G-120(4)	GCAGATAGACAAGAATTGAGTTAAGAGCCTAATTT	wp2-G7
D5	IV/V_G-120(5)	TATCTTACAAGAAACAATGAAATATTTTCTTACCA	wp2-H7
E5	V/IV B-120(1)	GCTTATCCAAATGAAAATAGCACGCATTA	wp2-A8
F5	V/IV B-120(2)	TTAGCGAACAAATAAGAAACGAGAACAAA	wp2-B8
G5	V/IV B-120(3)	AAGCCTTACAAAATAAACAGCCTCAGAGA	wp2-C8
H5	V/IV B-120(4)	ACCCAGCTGAGCGTCTTTCCAGCCCAATA	wp2-D8
A6	V/IV B-120(5)	ACGCTAACACAATTTTATCCTGAATTTTTCTAATTTA	wp2-A10
B6	V/VI_G-120(1)	TGCTGATGTTTTTTGAAACAAACATCAAGACTGAGCAAAA	wp2-H11
C6	V/VI_G-120(2)	GGCTTAGGCATTTAACAATTTCATTTCGCGCAGAG	wp2-A12
D6	V/VI_G-120(3)	CATAGGTCAATGGAAACAGTACATACGCCTGATTG	wp2-B12
E6	V/VI_G-120(4)	CTGAGAAGGTGAATAACCTTGCTTCACCTTTTACA	wp2-C12
F6	V/VI_G-120(5)	TTGAAAACTTAATTAATTTTCCCTTGGTTTAACGT	wp2-D12
G6	VI/V B-120(1)	AGCGGAATTTCATTTCAATTACAAACAAA	wp2-E12
H6	VI/V B-120(2)	ATGATGGCACCAAGTTACAAAATGAATTA	wp2-F12
A7	VI/V B-120(3)	TTTGGATTAACAATAACGGATTAATCAAT	wp2-G12
B7	VI/V B-120(4)	AGAACCTATATACAGTAACAGTTGTAAAT	wp2-H12
C7	VI/V B-120(5)	AAACAGAATGCGTAGATTTTCA	wp3-A1
D7	VI/I_G-120(1)	TGAGTAGATTTTTAAAGCGAAAGGAGCGGGGGCGAGAAAG	wp3-C5
E7	VI/I_G-120(2)	TACTTCTTAAGTGTAGCGGTCACGCTTTAGAGCTT	wp3-D5
F7	VI/I_G-120(3)	CTGTCCATCACCCGCCGCGCTTAATCACTAAATCG	wp3-E5
G7	VI/I_G-120(4)	TTATAATCGCGTACTATGGTTGCTTATCAAGTTTT	wp3-F5
H7	VI/I_G-120(5)	GGAACGGTACGTGCTTTCCTCGTTATTCGATGGCC	wp3-G5
A8	VI/I_G-120(6)	GAATCAGAGCGGGAGGGCCGATTAAAGGGATCACACGAC	wp3-H2
B8	VI/I B-120(1)	CCCTTATAAAGCCGGCGAACGTCGCTAGG	wp1-A1
C8	VI/I B-120(2)	GGTTGAGTAAGGGAGCCCCCGATGCGCGT	wp1-B1
D8	VI/I B-120(3)	CCACTATTGAGGTGCCGTAAAGGCGCCGC	wp1-C1
E8	VI/I B-120(4)	AGGGCGAAGAACCATCACCCAATGACGAG	wp1-D1
F8	VI/I B-120(5)	CACTACGTAAACCGTCTATCAGGGTTTTTCGGTTTGC	wp1-A3

## Sheet: connections 240°
Position	Oligoname	Sequence ( 5´- 3 ´)	to be replaced
A1	I/II_G-240(1)	ACCAGGCATTTTTTTAAATCAGCAAATTTTTGTTTTTAAGGCCGGAGACAGTCATTCAAAA	wp1-H4	wp1-F7
B1	I/II_G-240(2)	CCAGCTTTGCCATCAAAAGTAAACGTTGATATTCAACCGTTCTAAATGCAA	wp1-A5	wp1-G7
C1	I/II_G-240(3)	ACAGTATCGTAGCCAGCTACAGGAAGACCGGAGAGGGTAGCTAGGATAAAA	wp1-B5	wp1-H7
D1	I/II_G-240(4)	AACCGTGCGAGTAACAACTACCCCGGTAAAGGCTATCAGGTCACTTTTGCG	wp1-C5	wp1-A8
E1	I/II_G-240(5)	ATAGGTCAAAACGGCGGAGGTAATCGTAGCAAACAAGAGAATCTTTTTGGTTGTAC	wp1-D5
F1	II/I B-240(1)	ATCAATATAATATTTTGTTAAAATTCGCATTTCATTTTTTAACCA	wp1-E5
G1	II/I B-240(2)	AATTAATGTTGTATAAGCAAATATTTAAATTATAATTCGCGTCTG	wp1-F5
H1	II/I B-240(3)	AGATCTACTGATAATCAGAAAAGCCCCAAAATTCATCAACATTAA	wp1-G5
A2	II/I B-240(4)	GAGTCTGGAAAACTAGCATGTCAATCATATGCCGTCGGATTCTCC	wp1-H5
B2	II/I B-240(5)	TTGATGAACTTGACCTT	wp1-E7
C2	II/III_G-240(1)	GACTTCAATTTTTAACACTATCAAGTAAGAGCTTTTTGAACCGGATATTCATTAGAGTAAT	wp1-D9	wp1-E12
D2	II/III_G-240(2)	TTGCATCAGATAAAAACCGATACATAACAAAGCTGCTCATTCAGACCAGGC	wp1-E9	wp1-F12
E2	II/III_G-240(3)	ACCCTGACAAAGAAGTTTGAGATTTAGCTGACGAGAAACACCAAACTTTGA	wp1-F9	wp1-G12
F2	II/III_G-240(4)	GAGAATGAATGTTTAGACAACATTATTGGGCTTGAGATGGTTTAGACGGTC	wp1-G9	wp1-H12
G2	II/III_G-240(5)	CCCCCTCAAATCGTCATAAAATCTACGATTGTGAATTACCTTACTGCTCCA	wp1-H9	wp2-A1
H2	III/II B-240(1)	CAACGTAACGCCAAAAGGAATTACGAGGCATTAACCCTCGTTTAC	wp1-A10
A3	III/II B-240(2)	GGCTTGCCGAATACCACATTCAACTAATGCAAAAATAGCGAGAGG	wp1-B10
B3	III/II B-240(3)	AGTAAATTACAGGTAGAAAGATTCATCAGTTTGCCAGAGGGGGTA	wp1-C10
C3	III/II B-240(4)	CTTTAATCTTAATAAAACGAACTAACGGAACTGGATAGCGTCCAA	wp1-D10
D3	III/II B-240(5)	TAAGAACTACCAGTCAGGACGTTGGGAAGAAAATATTTT	wp1-E10
E3	III/IV_G-240(1)	AGTTTCAGTTTTTGATAAGTGCCTACCAGGCGTTTTTATTGGCCTTGATATTCTGAGGCAG	wp2-G2	wp2-F5
F3	III/IV_G-240(2)	TCTGTATGTAGCCCGGAAAGAAGGATTTCATTAAAGCCAGAATCACCAGAG	wp2-H2	wp2-G5
G3	III/IV_G-240(3)	TGTCGTCTAGGTTTAGTAATGAAAGTAGAATTTACCGTTCCAGGCCACCAC	wp2-A3	wp2-H5
H3	III/IV_G-240(4)	GCCCTCATCCTCAGAACCCCTGCCTATCTTTTGATGATACAGGGAGCCGCC	wp2-B3	wp2-A6
A4	III/IV_G-240(5)	CAAACTACTCATTTTCAGAGTAACAGTGTTTTAACGGGGTCAGTTTTTAACCAGAG	wp2-C3
B4	IV/III B-240(1)	ATAAATCCAGGATTAGCGGGGTTTTGCTCAGGTCGAGAGGGTTGA	wp2-E3
C4	IV/III B-240(2)	CAGTCTCTTTAAGAGGCTGAGACTCCTCAAGTAGGTGTATCACCG	wp2-F3
D4	IV/III B-240(3)	ATACATGGTTCGGAACCTATTATTCTGAAACCCGCCACCCTCAGA	wp2-G3
E4	IV/III B-240(4)	GGTAATAAGCCCGTATAAACAGTTAATGCCCGCCACCCTCAGAGC	wp2-H3
F4	IV/III B-240(5)	TTTGCCTTGGGATAGCAAGCCCA	wp2-E5
G4	IV/V_G-240(1)	CAGTATGTTTTTTACATAAAAACGAGAGAATATTTTTTAGCAAGCAAATCAGATCATTACC	wp2-D7	wp2-B10
H4	IV/V_G-240(2)	AAGAACTGAATTAACTGATAACGTCAAGGTATTCTAAGAACGCCAAGCAAG	wp2-E7	wp2-C10
A5	IV/V_G-240(3)	CCGAGGAAGTAATTGAGCATCCCAATCCCTCCCGACTTGCGGGGGTATTAA	wp2-F7	wp2-D10
B5	IV/V_G-240(4)	GCAGATAGACAAGAATTGTGCCAGTTAAATCAAGATTAGTTGCATCGGCTG	wp2-G7	wp2-E10
C5	IV/V_G-240(5)	TATCTTACAAGAAACAATAACGCTAACACAATTTTATCCTGAATTTTTCTAATTTA	wp2-H7
D5	V/IV B-240(1)	GCTTATCCAAATGAAAATAGCAGCCTTTACAAGGGAAGCGCATTA	wp2-A8
E5	V/IV B-240(2)	TTAGCGAACAAATAAGAAACGATTTTTTGTTACACCCTGAACAAA	wp2-B8
F5	V/IV B-240(3)	AAGCCTTACAAAATAAACAGCCATATTATTTGCTAATATCAGAGA	wp2-C8
G5	V/IV B-240(4)	ACCCAGCTGAGCGTCTTTCCAGAGCCTAATTAGTTAAGCCCAATA	wp2-D8
H5	V/IV B-240(5)	TTTCTTACCGAAATATT	wp2-A10
A6	V/VI_G-240(1)	TGCTGATGTTTTTTGAAACAAACAGAAGATGATTTTTCGGAACAAAGAAACCATAACATTA	wp2-H11	wp3-A3
B6	V/VI_G-240(2)	GGCTTAGGCATTTAACAAGGCGAATTATATCATCATATTCCTGTGCCCGAA	wp2-A12	wp3-B3
C6	V/VI_G-240(3)	CATAGGTCAATGGAAACAGCTTTGAATAATTCATCAATATAATACAAACAA	wp2-B12	wp3-C3
D6	V/VI_G-240(4)	CTGAGAAGGTGAATAACCATCGGGAGAATACTTCTGAATAATGATACATTT	wp2-C12	wp3-D3
E6	V/VI_G-240(5)	TTGAAAACTTAATTAATTTCAGATGAACCATATCAAAATTATTAACAACTA	wp2-D12	wp3-E3
F6	VI/V B-240(1)	AGCGGAATTTCATTTCAATTACCTGAGCAAAATCAAGAAAACAAA	wp2-E12
G6	VI/V B-240(2)	ATGATGGCACCAAGTTACAAAATCGCGCAGATTTCATTTGAATTA	wp2-F12
H6	VI/V B-240(3)	TTTGGATTAACAATAACGGATTCGCCTGATTGTACATAAATCAAT	wp2-G12
A7	VI/V B-240(4)	AGAACCTATATACAGTAACAGTACCTTTTACTTGCTTCTGTAAAT	wp2-H12
B7	VI/V B-240(5)	AAACAGAATGCGTAGATTTTCAGGTTTAACGTTCCCTTT	wp3-A1
C7	VI/I_G-240(1)	TGAGTAGATTTTTAAAGCGAAAGGGAAGGGAATTTTTTGGTGGTTCCGAAATCCGAAAATC	wp3-C5	wp1-B3
D7	VI/I_G-240(2)	TACTTCTTAAGTGTAGCGTGACGGGGAAATCAAAAGAATAGCCGCAAGCGG	wp3-D5	wp1-C3
E7	VI/I_G-240(3)	CTGTCCATCACCCGCCGCGGAACCCTAGTTGTTCCAGTTTGGAGCCCTTCA	wp3-E5	wp1-D3
F7	VI/I_G-240(4)	TTATAATCGCGTACTATG TTTGGGGTCAAAGAACGTGGACTCCCTTTTCAC	wp3-F5	wp1-E3
G7	VI/I_G-240(5)	GGAACGGTACGTGCTTTCCCACTACGTAAACCGTCTATCAGGGTTTTTCGGTTTGC	wp3-G5
H7	VI/I B-240(1)	CCCTTATAAAGCCGGCGAACGTGGCGAGAAAGAGCGGGCGCTAGG	wp1-A1
A8	VI/I B-240(2)	GGTTGAGTAAGGGAGCCCCCGATTTAGAGCTGTCACGCTGCGCGT	wp1-B1
B8	VI/I B-240(3)	CCACTATTGAGGTGCCGTAAAGCACTAAATCGCTTAATGCGCCGC	wp1-C1
C8	VI/I B-240(4)	AGGGCGAAGAACCATCACCCAAATCAAGTTTGTTGCTTTGACGAG	wp1-D1
D8	VI/I B-240(5)	TTCGATGGCCTCGTTAGAATCAG	wp1-A3

## Sheet: PAs
Oligoname	Sequence ( 5´- 3 ´)	Replaced oligo
I_G-17,78_cA1	GAACCCTAGTTGTTCCAGTTTGGAGCCCTTCACTTCACGATTGCCACTTTCCAC	wp1_D3
I_G-37,78_cA1	CCGCCTGGTTGCGCTCACTGCCCGCCGAGCTCCTTCACGATTGCCACTTTCCAC	wp1_H3
I_G-57,78_cA1	GAATTCGTTATTACGCCAGCTGGCGGACGACGCTTCACGATTGCCACTTTCCAC	wp1_E4
II_G-17,78_cA1	CAGGAAGACCGGAGAGGGTAGCTAGGATAAAACTTCACGATTGCCACTTTCCAC	wp1_H7
II_G-37,78_cA1	ATTTTTAGTTAACATCCAATAAATACAGTTGACTTCACGATTGCCACTTTCCAC	wp1_D8
II_G-57,78_cA1	TTCCCAATTTAGAGAGTACCTTTAAGGTCTTTCTTCACGATTGCCACTTTCCAC	wp1_A9
III_G-17,78_cA1	AGATTTAGCTGACGAGAAACACCAAACTTTGACTTCACGATTGCCACTTTCCAC	wp1_G12
III_G-37,78_cA1	AAGAGGACGAAAGAGGCAAAAGAACGTCACCCCTTCACGATTGCCACTTTCCAC	wp2_E1
III_G-57,78_cA1	TCAGCAGCCTCCAAAAAAAAGGCTTAAAGTTTCTTCACGATTGCCACTTTCCAC	wp2_C2
IV_G-17,78_cA1	TGAAAGTAGAATTTACCGTTCCAGGCCACCACCTTCACGATTGCCACTTTCCAC	wp2_H5
IV_G-37,78_cA1	CCTCAGAGCTGTAGCGCGTTTTCAGACTTGAGCTTCACGATTGCCACTTTCCAC	wp2_D6
IV_G-57,78_cA1	CCATTTGGGAATAAGTTTATTTTGGAAGGAAACTTCACGATTGCCACTTTCCAC	wp2_A7
V_G-17,78_cA1	TCCCAATCCCTCCCGACTTGCGGGGGTATTAACTTCACGATTGCCACTTTCCAC	wp2_D10
V_G-37,78_cA1	ACCAAGTAAACAACATGTTCAGCTACGCTCAACTTCACGATTGCCACTTTCCAC	wp2_H10
V_G-57,78_cA1	CAGTAGGGCTTCTGACCTAAATTTATCAAAATCTTCACGATTGCCACTTTCCAC	wp2_E11
VI_G-17,78_cA1	CTTTGAATAATTCATCAATATAATACAAACAACTTCACGATTGCCACTTTCCAC	wp3_C3
VI_G-37,78_cA1	TTCGACAAAAATCTAAAGCATCACGTCTTTAACTTCACGATTGCCACTTTCCAC	wp3_A4
VI_G-57,78_cA1	TGCGCGAAGGAAAAACGCTCATGGAAAAGAGTCTTCACGATTGCCACTTTCCAC	wp3_G4

## Sheet: 3p_6cA1
Position	Oligoname		Sequence ( 5´- 3 ´)
A1	0[34]	6[31]	GCGCTGGTCAAGTTACCGTCTGCTTTCCTAAT							plate 1
B1	0[55]	7[52]	GGGAAAGTGCCGTACCCTTCATCGTGCCAAGTGTATCGA
C1	0[76]	7[72]	GCGAACGAACCCTAGAGACGGATCGGCCAACATACTAG
D1	1[42]	4[49]	GTCGAGGGAGCGGGAGGGCGCGTACTATGGTACGCCTGGCCCATCAAAA
E1	1[63]	4[70]	AAATCGGTGGCGAGTTGACGAGCACGTAAAAGGGACAAGCGGAATCGGC
F1	1[84]	4[91]	CCCCCGAGACGGGGCTTTCCTCGTTAGAGAGCTAACCCCAGCCCTGTTT
G1	10[41]	8[42]	TCCGGCACAACTGTTGGGAAGGTCACGA
H1	11[21]	8[21]	ACAAACGTGGTGCCGGAAACCCCATTCGCCATTCAGGCCAGT
A2	11[63]	8[63]	TAGATGGCTCAGGAAGATCGCGGTGCGGGCCTCTTGGTAACG
B2	11[84]	8[84]	TGCATCTGGGGACGACGACAGACGCCAGCTGGCGATGCTGCA
C2	12[30]	18[31]	GAGGTAAACGAAAAGCCGTAGCTAATATGATGAAGCCTTCGG
D2	12[51]	17[52]	GCTAAATTCGTGTACCCACAAAGGGAGACAGGGAT
E2	12[73]	17[72]	GCGTTAAATCAAAAACTACCTGAGATCAAAAGTCA
F2	14[20]	11[20]	CAGGAAGCAAATATTTAAATTCGAGTAACAACCCGCGTGGGA
G2	14[62]	11[62]	AATCATACATTAAATTTTTGTCTGGCCTTCCTGTAGTTGGTG
H2	14[83]	11[83]	TAATCGTGCTCATTTTTTAACGCCATCAAAAATAAGTAACCG
A3	15[42]	13[41]	GAGATCTCGGTTGATAATCAGTTAATAT
B3	17[21]	14[21]	TGCGGGAATTCAACCGTTCTATAATGCCGGAGAGGCCAAAAA
C3	17[53]	22[52]	AAAGCCTCAGGTGGCATGTAGATTAGCTCAAGGAT
D3	17[63]	14[63]	AGAACCCGGTGAGAAAGGCCGCTATCAGGTCATTGGCATGTC
E3	17[73]	22[74]	TATATTAGCAAGTAGTAGGATTCCCGCAACTAGAA
F3	17[84]	14[84]	TGCAATGGTGTAGGTAAAGATGTCTGGAGCAAACATGAACGG
G3	18[30]	24[31]	TTGTTTGGGGGATACATAATTGCTTGCTCCTAAGCGGAAAAT
H3	18[41]	15[41]	AGCTAAATTATTTCAACGCAATCAAATCACCATCATTTTTGA
A4	20[20]	17[20]	ATGGTCATAGCTATATTTTCATACCAAAAACATTAATACTTT
B4	20[62]	17[62]	CGAACGACAATTCTACTAATAAATTAAGCAATAAAAATTTTT
C4	20[83]	17[83]	AACAGTTCATTAACATCCAATGGCAAGGCAAAGAATTTTAAA
D4	22[51]	26[49]	TAGTTAAGAGGCATAGTTATTACAATGCGAT
E4	22[73]	26[70]	GCAATTCAAATAACGCCATCAGTTGTTAATCA
F4	23[21]	20[21]	AGAAGCATTTGATAAGAGGTCATGGCTTAGAGCTTTTCGCAA
G4	23[42]	21[41]	AAAAAGAAGAGTACCTTTAATGAATATA
H4	23[63]	20[63]	GAAAGACACTCCAACAGGTCACATGTTTTAAATATAATTCTG
A5	23[84]	20[84]	TTTAATTAGCGAACCAGACCGAAGTACGGTGTCTGTCCATAT
B5	24[30]	28[24]	CAAAACGAACCATTATACCAGTCAAAATCAAGACA
C5	26[48]	33[45]	TTTAAGATCATTCAACCTTCAGTTACTTAGCGATTCATG
D5	26[69]	33[66]	TTGTGAACCCTGACACCAGGCGCAGACGAAACACTCGGG
E5	26[90]	33[87]	GTTTAATCGAGTAGGGACAGAAACCGAAAAGAGGCCTAC
F5	27[14]	23[20]	ATTACCCGGACGTTATCTACGTTAATAAAAATCAGGTCTTTATATAGTC
G5	27[35]	30[42]	AAGCTGCACTGGCTTAACGGAACAACATAAGAGAAAAAACGATAAAATG
H5	27[56]	30[63]	AGGCTTGTTACCTTGGTAGAAAGATTCAAAAGGAAACCCTCGTTTTGCC
A6	27[77]	30[84]	ACCAGAATTCAACTAGATTTAGGAATACTAATGCAATAAAAAGAGAGGC
B6	28[23]	36[24]	AGAGAAATCCACAAAGTTTTGAGGAGCGAAAAGCTTGCCAAA
C6	29[21]	29[13]	CAAATGCCGTCCAATACTGCGGAATCGTCATTGAA
D6	30[41]	27[34]	TTTAGACTGGATAGTTTAAACTAATCTTCGTAACA
E6	30[62]	27[55]	AGAGGGGGTAATAGGCAACACCTGGCTGGTGAATA
F6	30[83]	27[76]	TTTTGCAAAAGAAGTTTACCATGTACAGGAGAAAC
G6	31[35]	23[41]	GCTCCATTCAAGAGAGTTCAGTGACCATTTGCATC
H6	31[56]	23[62]	ACGAGGCGCATAGGTATCATATTACGAGGAAGCCC
A7	31[77]	23[83]	ATAAGGGTGAACGGGACGACGGATACATATCGCGT
B7	32[13]	29[20]	AGATTTGTGATAAATTGTGTCACCGGATTCCCCCT
C7	33[46]	38[45]	AGGTGCGGGATCTTAAATTTTTTCTCCAGACTTTC
D7	33[67]	38[66]	TAACAGGGAGTAGTTGCTAAAGGATTTCTGTCCCA
E7	33[88]	39[87]	GAAATATTCGCAACCATGTGAGAAAACAACTGGATAGCTCAG
F7	34[34]	31[34]	CCTCAGCACTAAAGACTTTTTATACCAAGCGCGAAGCGACCT
G7	34[55]	31[55]	CCGCTTTAAGTTTCCATTAAACATCTTTGACCCCCAGCCGGA
H7	34[76]	31[76]	AGGCTTGAATACGTAATGCCAAAAAGAATACACTAGTCAATC
A8	35[14]	32[14]	GTTTATCGACAGCATCGGAACACGGCTACAGAGGCACAACGG
B8	36[23]	42[24]	AAAGATCTAACAACGCCTCACCGTGTGCCGTAGTGCCTACTG
C8	36[55]	34[56]	ATAATAACAGCTTGATACCGATTAAAGG
D8	37[35]	34[35]	TCGTCTTACGTTGAAAATCTCTTTCGAGGTGAATTTCGTCAC
E8	37[77]	34[77]	TTTGCTATAGAAAGGAACAACGCCGACAATGACAAGTCGCTG
F8	38[13]	35[13]	TTCCACAATAGTTAGCGTAACAAGGCTCCAAAAGGTGTATCG
G8	38[44]	43[45]	GTCGTACCGCTGCTCAGCGTATAACTTTTGAGGCA
H8	38[65]	43[66]	TGTCCACCCTGGATTAGCTGCCTATCCAGTATGAT
A9	39[88]	45[87]	AGCGGCTGAGATTCTGACGCAGTCTCCTCATGCCTCCCCGGA
B9	4[20]	0[14]	TTCCAGTAGTCCACCGATGGCAACCATCACCCAAACAAGTGTAGCGGTC
C9	4[48]	1[41]	GAATAGCCCGAGATGACTCCAGCGAAAATTTTGGG
D9	4[69]	1[62]	AAAATCCCTTATAATGAGAGACTGATTGAAGCACT
E9	4[90]	1[83]	GATGGTGGTTCCGATCCACGCCACCAGTAAGGGAG
F9	40[34]	37[34]	CGGATAAACTCAGGAGGTTTAACCAGTACAAACTAAGTTTTG
G9	40[76]	37[76]	AAGAGAACAGAACCGCCACCCAAGCCCAATAGGAAATGGGAT
H9	41[14]	38[14]	CGGGGTCCGAGAGGGTTGATACCGGAATAGGTGTATGTAGCA
A10	41[56]	39[55]	ATGCCCCGATTAGCGGGGTTTCACCCTC
B10	42[23]	47[24]	GTACCAGCATACCAGAACATCGGCTTAGCGTTGAA
C10	43[35]	40[35]	AGGTTGATGATACAGGAGTGTTGAGTAACAGTGCCTACCAGG
D10	43[46]	48[45]	GGTGCCACCACCCCCTTGCGACAGTTGAGCCATTG
E10	43[67]	48[66]	ATTCTCAGAATCTTTTCATAGCAGGCCAGCACAAA
F10	43[77]	40[77]	AAATAAATCTGAATTTACCGTTTTCGGAACCTATTACTCCTC
G10	44[55]	41[55]	CCTCAGACAGACGATTGGCCTAGCGTCATACATGGACAGTTA
H10	45[88]	50[87]	ACCACGTCACACCATTAATGGTTTTTGTCACGACG
A11	46[34]	43[34]	TTTGCCTATTTTCGGTCATAGCCCTCAGAGCCGCCTGACAGG
B11	46[76]	43[76]	ACCATCGATAATCAAAATCACTCAGAGCCGCCACCCACAAAC
C11	47[25]	52[21]	TTAATTGACGAATACATACGCAGTCAAATAAAACAGCC
D11	48[44]	54[38]	AGGACATATAGCATGATTTTAACGTAATTTGCCAGTTATTAGCGAACCG
E11	48[65]	52[63]	AGGACACCACCCCTGAAAGCAGCCAACGAGC
F11	49[35]	46[35]	GGTGGCAGAGGGAAGGTAAATTCACCGTCACCGACAATCAAG
G11	49[56]	47[55]	CGCAAAGGCGACATTCAACCGATTTGGG
H11	49[77]	46[77]	GTTTATTACCAGCGCCAAAGAAAATCACCAGTAGCCAATGAA
A12	5[21]	75[27]	ACTGCCCATCAGGGTATTAAATATAATCCACGCAA
B12	5[42]	75[48]	AAACCTGCCAAAGGACGTCGCCAGAATCCAATACT
C12	5[63]	75[69]	TTAATGAGCAACAGGTTGCAGTTTTAGATAACATC
D12	5[84]	75[90]	GGGGAGATTCTTTTTGGTTTGACAGGAGAAGAACT
E12	50[86]	54[80]	GGAAACATAAATCCTGAATCTTACTCAAGATGAGA
F12	52[20]	59[17]	ATATTATATTCTAAATCAGATAAAAATACAACAATTAGG
G12	52[62]	58[59]	GTCTTTCGGGAGGTATTTTCAATCAATAAATA
H12	53[28]	56[35]	AGGCGTTCAAAATAGAAACGATTTTTTGTAAGACTGAATACCTTAAGAA
A1	53[49]	56[56]	GACTTGCCAGAGCCTCAAAAATGAAAATCAAAGTCTGAGCGCGCTATCT							plate 2
B1	53[70]	56[77]	CCTTAAACAACGCTTTTACAGAGAGAATGAATTAATAACCCAAGAAACA
C1	54[37]	61[38]	CGCTTTACGAATGCAGACATATTTTATGCGTTATA
D1	54[79]	62[80]	ACACTTATCATAATTCTTCGAGCCACACCGGTTGAAATCTGA
E1	56[34]	53[27]	AAGTAAGCAGATAGACGCAATCAAGCAAGAACGCG
F1	56[55]	53[48]	TACCGAAGCCCTTTCAAAAGAAATCATTACCTCCC
G1	56[76]	53[69]	ATGAAATAGCAATATAATATCCGTTTTTTTTGAAG
H1	57[28]	49[34]	ATCCTAACCAATAGAATAACGCCTTATTACATAAA
A2	57[49]	49[55]	GAAACCATCGTAGGACGTAATAGAGGTGAAAGAAA
B2	57[70]	49[76]	GTCTTTCAGCAAGCAGAGAGACTGAACAGGAATAA
C2	57[91]	52[91]	AACGGGTGTACCGCACTCATCTAGTTGCTATTTTGCAATTTT
D2	58[58]	63[59]	AACGTAATTTGAAAAAGTTCTGACCTCCGGCAACA
E2	59[18]	66[17]	GCTCCAGTATACGCGAGTGCAAATTAAATCGATGTGAGGCCTGATCATC
F2	6[30]	12[31]	GAGGAGGATCAAACGACGGCTGCGCCGCTTCGCGGATTATGT
G2	60[27]	57[27]	ATTCTTATAATTGAGAATCGCACGCGCCTGTTTATATATCCC
H2	60[48]	57[48]	AGTATCAAACAACGCCAACATAACATGTTCAGCTAGCATGTA
A3	60[69]	57[69]	ATTACTAAGGCAGAGGCATTTGTCCAGACGACGACATCGGCT
B3	60[90]	57[90]	AGAATAAAGTAATAAGAGAATGACAAAAGGTAAAGTTCCAAG
C3	61[39]	67[38]	TTTATAACTATTTTCCCAAACAGTAGTTACAATACAGTTATA
D3	62[48]	60[49]	GGGTTATTAGTTAATTTCATCCCTGTTT
E3	62[79]	68[80]	GAGAAGACGCAATTACACTGAGCATAAAGAAGGTTAGATTAA
F3	63[28]	60[28]	TAATTAATATGTAAATGCTGAAAAACTTTTTCAAATATACAA
G3	63[60]	68[59]	TAGTTGAATTCGAATTACAGGTTTTATACTTACAT
H3	63[70]	60[70]	TTAGATTACTACCTTTTTAACCTAAATTTAATGGTAATCATA
A4	63[91]	60[91]	AGTCAATTCAAAATCATAGGTACCGACCGTGTGATTTAAATA
B4	66[16]	72[17]	GGGCAGATGAGAATTATACAACTAATCTAAATAAAACATACC
C4	66[27]	63[27]	CCTTTTATGCTTTGAATACCAACATAAATCAATATTCGCTAT
D4	66[69]	63[69]	AGATTTTTTCATTTCAATTACTTTAACAATTTCATCGATAGC
E4	66[90]	63[90]	ACAGAAAAAAGAAGATGATGAAAGAAAACAAAATTTGAGAAG
F4	67[39]	73[38]	ATCAAGAAACTCAATAGTGAAAGGAGTATTACTAAAACCACG
G4	67[49]	65[48]	TTTGGATAACGTCAGATGAATAAATCGC
H4	68[58]	73[59]	TATGATTTAGGTCAGTTAGTGCCATTAATGCCATT
A5	68[79]	73[80]	TTTACAAACACAAACCCAGCAAATTTTTTGAAACC
B5	69[28]	66[28]	AGAGCCGCACCAGAAGGAGCGTGGCAATTCATCAAAACAGTA
C5	69[70]	66[70]	AGACTTTTAAAAGTTTGAGTACTGAATAATGGAAGATTGCGT
D5	69[91]	66[91]	AACTCGTTTGCCCGAACGTTAACCTACCATATCAAACGTAAA
E5	7[53]	12[52]	ATTTTTCCCAGGCGATCACTCCAGAGGTCACGCCA
F5	7[73]	12[74]	CTGTTAAGTTGCGCTATTTATCGGCGCGCATCTTC
G5	70[48]	67[48]	CAACAGTATAATACATTTGAGCATTTTGCGGAACACTGATTG
H5	72[16]	77[27]	GAACATTGGCTCAATCGTGTCCATAGTGAGGACACCCGCCGCGCT
A6	72[27]	69[27]	TTAAAAAGAGGTGAGGCGGTCAATTGAGGAAGGTTATAGATT
B6	72[69]	69[69]	TTAGTCTCGCTGAGAGCCAGCTCAATCAATATCTGAAGTATT
C6	72[90]	69[90]	GACAATAGAAAAATCTAAAGCTGAACCTCAAATATATTCGAC
D6	73[39]	0[35]	ACCGAAATACGTTGTAGCTGAGAACCGCTACCGCTAGG
E6	73[60]	0[56]	CTGGCAACAGTTAGTAACAGGAACGGTTGCTAAAGGAA
F6	73[81]	0[77]	CTTACAATATTGAGTAGGCCGATTTAACGTGAAAGCCG
G6	75[28]	72[28]	ATTAACCCTACATTTTGACGCAGATTCACCAGTCAATCGCCA
H6	75[49]	73[48]	TCTTTGAGAAAAACGCTCATGAGTAATA
A7	75[70]	72[70]	ACTTGCCTACCGCCAGCCATTGCCAACAGAGATAGATGGCTA
B7	75[91]	72[91]	CAAACTATGGTAATATCCAGACTGACCTGAAAGCGTGGCACA
C7	77[28]	4[21]	TAATGCGGTGTTTTGAACGTGAGGGTTGAGTGTTG
D7	8[20]	5[20]	GCCAAGCGCAGGTCGACTCTATGAGCTAACTCACATGCGCTC
E7	8[41]	5[41]	CGTTGTACCCGGGTACCGAGCAAGCCTGGGGTGCCAGTCGGG
F7	8[62]	5[62]	CCAGGGTCGTAATCATGGTCAGAGCCGGAAGCATAAGCTGCA
G7	8[83]	5[83]	AGGCGATTTCCTGTGTGAAATTCACAATTCCACACAACGCGC
H7	13[42]	81[57]	TTTGTTATTCATCAACATTAAGACCGTAATGGGATCCAGCTTCTTCACGATTGCCACTTTCCAC
A8	21[42]	79[57]	ATGCTGTTAGTTTGACCATTACGCGAGCTGAAAAGAGCATAACTTCACGATTGCCACTTTCCAC
B8	39[56]	89[71]	AGAACCGACCGTAACACTGAGGTTAGTAAATGAATATTGCGACTTCACGATTGCCACTTTCCAC
C8	47[56]	87[71]	AATTAGACACCGTAATCAGTAATTAGCGTTTGCCACCGCCACCTTCACGATTGCCACTTTCCAC
D8	65[49]	85[64]	GCAGAGGACCTTTTTTAATGGTTAGAATCCTTGAATTAGGTTCTTCACGATTGCCACTTTCCAC
E8	73[49]	83[64]	AAAGGGAGCGAACTGATAGCCACACCGCCTGCAACGGCAAATCTTCACGATTGCCACTTTCCAC
